# Supplementary material for: Transcriptome sequencing reveals novel molecular features of SLE severity
Source: Front Genet. 2023 Jul 24;14:1121359. doi: 10.3389/fgene.2023.1121359 (PMC10406386; doi:10.3389/fgene.2023.1121359)
Supplement: Supplementary file 1 [file Table1.XLSX]

## Sheet: ST-clinical information
		Supplementary Table. Sample-clinical information for each individual included in the study
No.	Sex	Age(years)	Duration(years)	Convulsions	Mental symptom	The central nervous system involvement	Vasculitis	Arthritis	Myositis	Renal involvement	Alopecia	Rash	Mucosal ulcer	Pleurisy	Pericarditis	Hypocomplementemia	Increased anti-dsDNA antibody titer	Fever	Thrombocytopenia (<100,000/mm3)	Leukopenia (<3000/mm3)	ESR	CRP	SSA52	AHA	SnRNP	Anti-Smith	SLEDAI	Group
1	F	34	9	-	-	-	-	-	-	-	-	-	-	-	-	-	-	-	+	+	-	-	-	-	-	-	2	mSLE
2	F	59	15	-	-	-	-	-	-	-	-	-	-	-	+	-	-	-	-	-	-	-	-	-	-	-	2	mSLE
3	F	59	15	-	-	-	-	-	-	-	-	-	-	-	+	-	-	-	-	-	-	-	-	-	-	-	2	mSLE
4	F	52	0.04	-	-	-	-	-	-	-	-	-	-	-	+	+	+	-	-	-	-	-	+	+	+	+	4	mSLE
5	F	51	21	-	-	-	-	-	-	-	-	+	-	-	-	-	+	-	-	-	-	-	-	-	+	-	4	mSLE
6	F	37	20	-	-	-	-	-	-	-	-	-	-	-	-	-	+	+	+	+	+	+	+	-	-	-	4	mSLE
7	F	48	6	-	-	-	-	-	-	-	-	-	-	-	+	+	-	-	+	-	NA	+	+	-	-	-	5	mSLE
8	F	56	5	-	-	-	-	-	-	-	-	+	-	-	-	+	+	-	-	-	+	+	-	+	+	+	5	mSLE
9	F	41	16	-	-	-	-	-	-	+	-	+	-	-	-	-	-	-	-	-	+	+	NA	NA	NA	NA	6	mSLE
10	F	45	14	-	-	-	-	+	-	-	-	-	-	-	-	-	+	+	-	-	NA	-	-	-	+	-	7	mSLE
11	F	38	24	-	-	-	-	+	-	-	-	+	-	-	-	+	+	+	-	-	+	-	-	+	-	-	7	mSLE
12	F	14	0.08	-	-	-	-	-	-	-	-	+	-	-	-	+	+	-	-	+	+	-	-	+	-	-	7	mSLE
13	F	24	14	-	-	-	-	-	-	-	-	+	-	-	-	+	+	+	-	-	-	-	-	+	-	-	7	mSLE
14	F	45	16	-	-	-	-	-	-	+	-	-	-	-	-	+	+	-	-	-	-	-	+	+	-	-	8	mSLE
15	F	44	20	-	-	-	-	+	-	-	-	-	-	-	-	+	+	+	-	+	+	+	+	+	-	-	8	mSLE
16	F	56	5	-	-	-	-	-	-	+	-	-	-	-	-	+	-	-	-	-	+	+	+	-	+	-	8	mSLE
17	F	15	0.08	-	-	-	-	-	-	-	-	+	-	-	-	-	-	-	-	+	+	-	-	-	-	-	8	mSLE
18	F	52	17	-	-	-	-	+	-	-	-	-	-	-	-	+	NA	+	+	+	NA	NA	+	+	+	+	8	mSLE
19	F	22	3	-	-	-	-	-	-	-	-	-	-	-	-	-	+	-	+	+	+	-	+	-	-	-	8	mSLE
20	F	50	5	-	-	-	-	-	-	-	-	+	-	-	-	-	+	-	-	-	+	+	-	+	+	+	8	mSLE
21	F	55	12	-	-	-	-	-	-	-	-	-	-	-	+	+	-	+	-	-	+	+	+	-	-	-	8	mSLE
22	F	24	14	-	-	-	-	-	-	-	-	+	-	-	+	+	+	+	-	-	-	-	-	+	-	-	9	mSLE
23	F	56	18	-	-	-	-	-	-	+	-	+	-	-	-	+	+	-	-	-	+	+	-	+	-	+	10	sSLE
24	F	44	0.4	-	-	-	-	-	-	-	-	+	-	-	-	+	+	-	-	-	+	-	+	-	-	-	10	sSLE
25	F	35	2	-	-	-	-	+	-	-	-	+	-	-	-	+	+	-	-	-	+	-	+	-	+	+	10	sSLE
26	F	42	10	-	-	-	-	+	-	-	-	+	-	-	-	+	-	-	+	+	+	+	-	+	+	+	10	sSLE
27	F	32	3	-	-	-	-	-	-	+	-	-	-	-	-	+	-	-	+	-	+	-	+	-	-	-	11	sSLE
28	F	53	30	-	-	-	-	+	-	-	-	+	-	-	-	+	+	-	+	-	+	+	NA	+	NA	NA	11	sSLE
29	F	59	12	-	-	-	-	-	-	+	-	-	-	-	-	+	-	-	+	-	-	-	+	-	-	-	11	sSLE
30	F	47	10	-	-	-	-	+	-	-	-	-	-	-	-	+	-	-	-	+	-	-	-	-	-	-	11	sSLE
31	F	59	12	-	-	-	-	-	-	+	-	+	-	-	-	+	-	-	+	-	-	-	+	-	-	-	11	sSLE
32	F	22	0.04	-	-	-	-	-	-	-	-	-	-	-	-	+	+	-	-	-	+	NA	NA	+	NA	NA	12	sSLE
33	F	65	10	-	-	-	-	-	-	+	-	-	-	-	-	+	+	-	-	-	+	+	+	-	-	+	12	sSLE
34	F	69	1	-	-	-	+	-	-	-	-	-	+	-	-	+	+	-	-	+	+	-	+	-	+	+	13	sSLE
35	F	33	10	-	-	-	-	-	-	-	-	+	-	-	-	+	-	+	+	-	-	+	NA	NA	NA	NA	13	sSLE
36	F	42	1	-	-	+	-	-	-	-	-	+	-	-	-	-	+	-	-	+	-	-	NA	NA	+	+	13	sSLE
37	F	51	25	-	-	-	-	-	-	+	-	+	-	-	-	+	+	-	-	-	NA	-	+	+	+	+	14	sSLE
38	F	50	0.6	-	-	-	-	-	-	-	-	+	-	-	+	-	-	-	-	-	+	+	+	+	-	-	14	sSLE
39	F	34	0.04	-	-	-	-	+	-	+	-	-	-	-	-	+	+	-	-	-	+	-	+	+	+	+	16	sSLE
40	F	34	2	-	-	-	-	+	-	+	+	+	-	-	-	+	+	-	-	-	+	+	NA	+	NA	+	16	sSLE
41	F	34	2	-	-	-	-	+	-	+	+	+	-	-	-	+	+	-	-	-	+	+	NA	+	NA	+	16	sSLE
42	F	55	10	-	-	-	-	+	-	+	-	-	-	-	-	+	+	-	+	-	+	-	-	+	-	-	17	sSLE
43	F	15	5	-	-	+	-	-	-	+	-	+	-	-	-	+	+	-	-	-	-	-	NA	NA	NA	NA	22	sSLE
44	F	37	26	-	-	+	-	-	-	-	-	+	-	-	-	+	+	-	-	+	+	+	NA	+	+	+	29	sSLE
45	F	57	5	-	-	+	+	-	-	+	-	-	-	-	-	+	+	-	-	+	+	+	NA	+	+	+	33	sSLE
No.: Number; F: Female; +: Means a positive test; -: Means a negative test; NA: This examination was not performed
